# Supplementary material for: Obesity-related T cell dysfunction impairs immunosurveillance and increases cancer risk
Source: Nat Commun. 2024 Apr 2;15:2835. doi: 10.1038/s41467-024-47359-5 (PMC10987624; doi:10.1038/s41467-024-47359-5)
Supplement: Supplementary file 4 — Source Data [file 41467_2024_47359_MOESM4_ESM.xlsx]

## Sheet: Fig. 1A
Figure 1A
		Normal chow total mass (grams)	Western diet total mass (grams)			Normal chow % fat	Western diet % fat
	Mouse 1	31	39.7		Mouse 1	24.6201	29.8544
	Mouse 2	35.3	41.7		Mouse 2	13.9683	27.5
	Mouse 3	36	35.2		Mouse 3	25.1479	25.2841
	Mouse 4	33.3	43.8		Mouse 4	17.4194	28.6863
	Mouse 5	37.8	37.5		Mouse 5	13.9241	30.7487
	Mouse 6	32.2	44.6		Mouse 6	23.6422	32.1622
	Mouse 7	35.1	30.7		Mouse 7	31.4861	26.5625
	Mouse 8	34	46.5		Mouse 8	22.8883	29.3151
	Mouse 9	37.6	40.3		Mouse 9	26.5306	26.8072
	Mouse 10	32	39.9		Mouse 10	22.1557	31.9588
	Mouse 11	36.4	41.1		Mouse 11	21.4744	25.3125
	Mouse 12	31.1	32.7		Mouse 12	12.3711	28.3626
	Mouse 13	37.1	34.5		Mouse 13	17.3432	32.987
	Mouse 14	37.2	42.4		Mouse 14	10.559	29.096
	Mouse 15	33.1	48.6		Mouse 15	11.4114	31.4706
	Mouse 16	33.6	45.5		Mouse 16	14.1304	17.6678
	Mouse 17	36.7	40.3		Mouse 17	12.7036	22.3602
	Mouse 18	32.2	40.4		Mouse 18	21.875	24.3902
	Mouse 19	37.8	41.4		Mouse 19	12.8743	28.0112
	Mouse 20	30.4	39.3		Mouse 20	21.8241	29.3375
					Mouse 21	19.0871	26.1538
					Mouse 22	16.2791	25.9274
					Mouse 23	18.0556	33.0218
					Mouse 24	16.2679	33.0961
					Mouse 25	16.1435	33.758
					Mouse 26	20.5021	30.9677
					Mouse 27	17.3913	25.5507
			Each mouse represents an individual biological replicate.		Mouse 28	18.3761	21.0744
					Mouse 29	17.5676	27.972
			These data represent a minimum of two pooled independent experiments.		Mouse 30	17.0124	35.1536

## Sheet: Fig. 1C
Figure 1C
		Normal chow ALT (mg/dL)	Western diet ALT (mg/dL)			Normal chow AST (mg/dL)	Western diet AST (mg/dL)			Normal chow cholesterol (mg/dL)	Western diet cholesterol (mg/dL)
	Mouse 1	23.6	212.8		Mouse 1	49.2	191.6		Mouse 1	80	192
	Mouse 2	23.2	80.8		Mouse 2	58.4	350		Mouse 2	56	164
	Mouse 3	39.2	130.8		Mouse 3	67.2	168.4		Mouse 3	96	120
	Mouse 4	18	74		Mouse 4	29.6	151.2		Mouse 4	44	180
	Mouse 5	40.8	44.4		Mouse 5	77.2	79.6		Mouse 5	92	116
	Mouse 6	184.4	105.6		Mouse 6	139.2	144		Mouse 6	232	228
	Mouse 7	45.2	66		Mouse 7	66.8	278		Mouse 7	132	164
	Mouse 8	35.2	58		Mouse 8	45.2	128.4		Mouse 8	124	132
	Mouse 9	30.4	146.4		Mouse 9	35.6	242		Mouse 9	108	124
	Mouse 10	30	53.6		Mouse 10	35.2	87.2		Mouse 10	128	160
	Mouse 11		54.8		Mouse 11		85.6		Mouse 11		156
	Mouse 12		246.8		Mouse 12		133.2		Mouse 12		328
	Mouse 13		404.4		Mouse 13		517.2		Mouse 13		160
	Mouse 14		350		Mouse 14		217.6		Mouse 14		288
	Mouse 15		170.8		Mouse 15		312.8		Mouse 15		196
	Mouse 16		296		Mouse 16		167.2		Mouse 16		280
	Mouse 17		403.6		Mouse 17		645.2		Mouse 17		220
	Mouse 18		241.6		Mouse 18		115.6		Mouse 18		300
	Mouse 19		343.2		Mouse 19		259.6		Mouse 19		328
	Mouse 20		212.8		Mouse 20		169.6		Mouse 20		264
						Each mouse represents an individual biological replicate.
						These data represent a minimum of two pooled independent experiments.

## Sheet: Fig. 1G
Figure 1G
		Normal chow PD-1 (MFI)	Western diet PD-1 (MFI)			Normal chow Lag3 (MFI)	Western diet Lag3 (MFI)			Normal chow Tim3 (MFI)	Western diet Tim3 (MFI)
	Mouse 1	9301	10041		Mouse 1	5713	2099		Mouse 1	5887	2128
	Mouse 2	8873	10578		Mouse 2	3612	2739		Mouse 2	5071	3163
	Mouse 3	9197	14483		Mouse 3	4371	3273		Mouse 3	5007	3455
	Mouse 4	11990	6240		Mouse 4	4407	1302		Mouse 4	4872	1478
	Mouse 5	7512	1389		Mouse 5	3967	248		Mouse 5	5713	513
	Mouse 6	7158	15100		Mouse 6	3462	3800		Mouse 6	4537	3195
	Mouse 7	9620	17125		Mouse 7	3266	1080		Mouse 7	4903	1591
	Mouse 8	9259			Mouse 8	3716			Mouse 8	5824
	Mouse 9	11045			Mouse 9	3769			Mouse 9	5235
						Each mouse represents an individual biological replicate.
						These data represent a minimum of two pooled independent experiments.

## Sheet: Fig. 2B
Figure 2B
					WD → NC body mass (grams)
	Weeks:	16	18	20	22	24	26	28
	Mouse 1	44.6	39.6	38.8	38	38	38.8	40.2
	Mouse 2	46.5	41.6	41.6	42.2	41.3	42.7	43.4
	Mouse 3	40.3	36.6	35.1	35	35	35	36
	Mouse 4	39.9	35.8	36.3	37.2	36.5	37	38.2
	Mouse 5	45.5	40.6	39	39.2	39.8	40.2	41.7
	Mouse 6	40.3	36.6	36.2	36.1	35.8	36.1	37.2
	Mouse 7	40.4	31.3	34.6	35.3	35.1	35.2	36.5
	Mouse 8	41.4	38.6	37.1	38.1	37.8	38.3	41
	Mouse 9	39.3	34.3	33.9	33.7	34	34.8	36.9
					NC body mass (grams)
	Weeks:	16	18	20	22	24	26	28
	Mouse 1	31	32.7	32.9	33	32.6	33.3	34.3
	Mouse 2	35.3	36.3	36.3	37.1	36.7	37	38.6
	Mouse 3	36	37.4	37.4	38.1	39.3	40.5	40.1
	Mouse 4	33.3	33.7	34.4	34.7	35.3	36.2	37.9
	Mouse 5	37.8	38.8	39.1	39.5	40.1	41.4	43.5
	Mouse 6	32.2	33.8	33.8	34.3	34.1	34.2	35.8
	Mouse 7	35.1	36.2	36.9	37.1	37.5	38.7	39.4
	Mouse 8	34	34.3	35.3	35.8	36.6	37.6	38
	Mouse 9	37.6	40	39.9	40	40.2	41.5	43.4
	Mouse 10	32	34	33.8	34.5	32.5	34.3	35.1
					WD body mass (grams)
	Weeks:	16	18	20	22	24	26	28
	Mouse 1	39.7	41.7	43.4	44.1	43.2	46.4	48
	Mouse 2	41.7	43.5	44	44.4	43.8	45.4	47.4
	Mouse 3	43.8	45	45.1	45.5	45.2	46.9	48.8
	Mouse 4	37.5	38.3	39.3	39.4	39.3	41.3	42.5
	Mouse 5	41.1	41.2	42.3	42.8	43.1	45	45.8
	Mouse 6	42.4	42.7	43.8	43.7	43.9	46	47.1
	Mouse 7	48.6	48.9	50.2	50.4	51.3	52.1	52.5
		Each mouse represents an individual biological replicate.
		These data represent one representative experiment.

## Sheet: Fig. 2C
Figure 2C
	WD → NC cholesterol (mg/dL)				Normal chow cholesterol (mg/dL)				Western diet cholesterol (mg/dL)
	Weeks:	16	28		Weeks:	16	28		Weeks:	16	28
	Mouse 1	280	264		Mouse 1	132	117		Mouse 1	156	462
	Mouse 2	220	96		Mouse 2	124	99		Mouse 2	328	427
	Mouse 3	300	171		Mouse 3	108	135		Mouse 3	160	550
	Mouse 4	328	158		Mouse 4	128	122		Mouse 4	288	435
	Mouse 5	264	138		Mouse 5	144.8	120		Mouse 5	196	285
	Mouse 6	278.4	163		Mouse 6		126		Mouse 6	225.6	357
	Mouse 7	324	159		Mouse 7		125		Mouse 7	260	582
	Mouse 8	356	147		Mouse 8		123		Mouse 8	144	294
	Mouse 9	296	163		Mouse 9		99		Mouse 9	276	426
	Mouse 10	236	144		Mouse 10		89		Mouse 10	324	358
	Mouse 11	320							Mouse 11	308
	Mouse 12	161.6							Mouse 12	262.4
	WD → NC ALT (mg/dL)				Normal chow ALT (mg/dL)				Western diet ALT (mg/dL)
	Weeks:	16	28		Weeks:	16	28		Weeks:	16	28
	Mouse 1	296	89.1		Mouse 1	184.4	21		Mouse 1	54.8	601
	Mouse 2	403.6	83.2		Mouse 2	45.2	16		Mouse 2	246.8	549.5
	Mouse 3	241.6	40		Mouse 3	35.2	25		Mouse 3	404.4	229
	Mouse 4	343.2	42.7		Mouse 4	30.4	29		Mouse 4	350	544.5
	Mouse 5	212.8	35.2		Mouse 5	30	26		Mouse 5	170.8	419.1
	Mouse 6	299.44	52.3		Mouse 6	65.04	21		Mouse 6	245.36	471.2
	Mouse 7	388.8	53.5		Mouse 7		28		Mouse 7	248.4	279.6
	Mouse 8	414	37.7		Mouse 8		19		Mouse 8	351.2	247.5
	Mouse 9	258.8	86.6		Mouse 9		17		Mouse 9	69.6	600
	Mouse 10	258.4	55.2		Mouse 10		20		Mouse 10	302.4	546.5
	Mouse 11	225.6							Mouse 11	224
	Mouse 12	85.92							Mouse 12	239.12
	WD → NC AST (mg/dL)				Normal chow AST (mg/dL)				Western diet AST (mg/dL)
	Weeks:	16	28		Weeks:	16	28		Weeks:	16	28
	Mouse 1	167.2	85.2		Mouse 1	139.2	31		Mouse 1	85.6	330.4
	Mouse 2	645.2	119.5		Mouse 2	66.8	34		Mouse 2	133.2	298.2
	Mouse 3	115.6	43.4		Mouse 3	45.2	40		Mouse 3	517.2	321.5
	Mouse 4	259.6	47.7		Mouse 4	35.6	74		Mouse 4	217.6	392.1
	Mouse 5	169.6	47.7		Mouse 5	35.2	28		Mouse 5	312.8	188.4
	Mouse 6	271.44	51.9		Mouse 6	64.4	44		Mouse 6	253.28	309.8
	Mouse 7	243.2	58		Mouse 7		31		Mouse 7	144	440.4
	Mouse 8	228	43.5		Mouse 8		27		Mouse 8	446.8	207
	Mouse 9	136	69.7		Mouse 9		37		Mouse 9	64	358.5
	Mouse 10	157.2	54.1		Mouse 10		37.4		Mouse 10	169.2	250
	Mouse 11	201.2							Mouse 11	106.8
	Mouse 12	175.92				Each mouse represents an individual biological replicate.			Mouse 12	186.16
						These data represent two pooled independent experiments.

## Sheet: Fig. 2E
Figure 2E
				NC tumor volumes (mm3)							WD tumor volumes (mm3)							WD → NC tumor volumes (mm3)
	Days:	6	8	10	12	14		Days:	6	8	10	12	14		Days:	6	8	10	12	14
	Tumor 1	36.1415	62.426	86.022	155.682	355.743		Tumor 1	0	41.6025	98.3125	245.48	278.4		Tumor 1	76.7295	138.915	272	441.45	570
	Tumor 2	42.4	63.6265	112.091	270	470.016		Tumor 2	58.19	100.352	166.464	265.6	478.216		Tumor 2	35.2	66.3255	145.762	272	456.192
	Tumor 3	34.4	50.784	118.8	272.281	384.168		Tumor 3	74.1285	100.92	310.005	478.325	997.228		Tumor 3	40.678	125.023	194.4	325.125	603.432
	Tumor 4	0	16.2	112.091	255.938	342.924		Tumor 4	0	34.4605	67.5	100.92	149.988		Tumor 4	41.6025	66.25	176.4	398.816	508.07
	Tumor 5	0	0	45.3005	92.2625	163.849		Tumor 5	0	0	51.6375	173.776	328.738		Tumor 5	0	48.6	133.956	209.484	499.408
	Tumor 6	0	56.448	161.172	233.438	270		Tumor 6	0	50.784	150.381	296.352	418.968		Tumor 6	71.656	130.235	338.688	482.448	810.832
	Tumor 7	66.27	98.784	210.826	330.672	453.6		Tumor 7	0	23.698	72.828	240.125	442.225		Tumor 7	0	40.344	181.3	611.585	885.062
	Tumor 8	61.852	100.719	240.318	499.376	779.76		Tumor 8	0	59.643	115.351	139.425	423.801		Tumor 8	0	43.56	72.5	159.359	210.826
	Tumor 9	58.752	73.75	124.93	260.876	308.367		Tumor 9	20.808	38.808	84.564	150.381	567.582		Tumor 9	78.03	191.808	332.35	640.452	913.385
	Tumor 10	0	0	0	109.35	68.75		Tumor 10	0	0	0	384.75			Tumor 10	0	0	176.157	92.2625	352.352
	Tumor 11	46.225	133.12	161.604	156.816	209.952		Tumor 11	34.4605	75.712	138.384	265.6	634.834		Tumor 11	29.4335	53.958	71.5275	175.071	356.445
	Tumor 12	42.592	75	147.875	261.612	425.25		Tumor 12	0	30.456	69.629	623.598	535		Tumor 12	23.976	45.496	113.132	217.728	475.154
	Tumor 13	81.25	134.54	219.488	248.368	364.366		Tumor 13	25.92	47.5875	81.461	336	378.45		Tumor 13	32	43.4515	60.025	154.213	299.671
	Tumor 14	46.225	58.19	186.517	291.688	425.25		Tumor 14	12.152	32.8	98.784	562.432	632.462		Tumor 14	32.8	83.1875	194.078	287.557	504.752
	Tumor 15	0	35.301	147.875	265.586	283.024		Tumor 15	57.434	77.064	485.98	465.408			Tumor 15	26.6955	38.663	74.1285	145.762	309.304
	Tumor 16	29.602	68.75	74.36	75.843	80.19		Tumor 16	0	0	75.843	321.411	246.42		Tumor 16	0	0	0	109.33	130.235
	Tumor 17	0	67.5	195.272	274.604	387.2		Tumor 17	0	23.275	189.584	459.472	907.742		Tumor 17	0	0	169	179.56	433.35
	Tumor 18	0	0	183.298	325.424	397.808		Tumor 18	33.6	75	188.06	289.338	451.25		Tumor 18	0	19.602	47.628	135.168	208.088
	Tumor 19	34.2225	39.69	108	238.206	387.2									Tumor 19	0	0	0	73.75	289.338
	Tumor 20	51.304	70.304	210.495	590.646	625					WD + ICB tumor volumes (mm3)				Tumor 20	29.6595	37.6	56.448	148.104	251.896
								Days:	6	8	10	12	14
				NC + ICB tumor volumes (mm3)				Tumor 1	57.132	78.4195	182.952	261.792	388.08					WD → NC + ICB tumor volumes (mm3)
	Days:	6	8	10	12	14		Tumor 2	0	15.288	47.5875	77.5	97.344		Days:	6	8	10	12	14
	Tumor 1	24.276	48.668	80.19	81.648	104.43		Tumor 3	63.75	107.217	183.996	320.339	545		Tumor 1	39.2	43.218	74.4385	270.738	406.272
	Tumor 2	43.56	44.982	92.697	121	233.928		Tumor 4	0	0	32	56.3295	148.838		Tumor 2	0	29.602	34.983	49.726	57.6
	Tumor 3	28.88	30.42	37.926	94.08	150.822		Tumor 5	0	44.528	67.5	289.132	354.025		Tumor 3	0	32.1715	50.625	115.351	227.254
	Tumor 4	44.528	48.668	50.336	52.65	77.064		Tumor 6	0	56.448	57.132	67.228	166.635		Tumor 4	32.7015	36.1415	43.56	50.336	80.0565
	Tumor 5	0	15.75	40.678	57.7125	126.15		Tumor 7	130.235	261.782	446.976	723.168	1285.68		Tumor 5	72.828	119.072	133.956	191.808	310.675
	Tumor 6	0	0	28.88	71.656	84.27		Tumor 8	0	0	0	55.225	130.696		Tumor 6	0	30.42	68.75	253.127	260.11
	Tumor 7	0	18	46.746	77.5	101.4		Tumor 9	0	0	48.6	51.842	119.072		Tumor 7	0	19.652	21.964	35.2	44.528
	Tumor 8	0	0	0	42.4	68.75		Tumor 10	0	0	115.351	164.152	430.562		Tumor 8	11.76	26.011	57.6	121.838	184.96
	Tumor 9	0	0	0	0	0		Tumor 11	27.38	47.432	72.828	150.381	168.338		Tumor 9	34.983	42.592	44.528	52.9	106.171
	Tumor 10	0	20.691	38.663	60.75	116.614		Tumor 12	0	61.2255	141.537	384.75			Tumor 10	78.732	113.132	176.157	310.464	306.56
	Tumor 11	17.7785	31.941	48.074	88.938	107.911		Tumor 13	0	44.376	93.312	265.6	368.327		Tumor 11	0	35.301	44.528	128.993	135.168
	Tumor 12	22.6625	52.9	87.725	213.75	213.564		Tumor 14	44.528	98.784	254.947	623.598			Tumor 12	0	0	19.0575	30.118	130.696
	Tumor 13	0	0	40.572	94.221	92.512		Tumor 15	44.528	86.022	203.35	336	484.563		Tumor 13	12.393	32.8	35.2	49.368	66.25
	Tumor 14	21.386	48.074	60.025	63.75	82.472		Tumor 16	55.225	101.338	489.804	562.432	584.325		Tumor 14	13.8765	37.926	38.808	39.7535	92.512
	Tumor 15	0	28.88	36	121.835	104.284		Tumor 17	46.225	80.0565	243.089	465.408			Tumor 15	0	26.011	31.941	74.1285	86.2125
	Tumor 16	0	21.386	48.6	93.312	157.115		Tumor 18	62.426	100.719	221.778	321.411	652.593		Tumor 16	21.2355	30.324	44	87.079	117.212
	Tumor 17	0	41.1845	113.4	171.396	268.8		Tumor 19	31.046	73.2305	112.896	459.472			Tumor 17	0	25.1125	31.1805	46.575	107.911
	Tumor 18	33.462	49.6125	137.216	204.161	220.5		Tumor 20	26.568	48.074	115.2	289.338	356.328		Tumor 18	18.944	31.046	37.8225	69.12	71.25
	Tumor 19	0	0	34.4	62.426	75.712									Tumor 19	14.8955	15.8565	29.4335	28.512	80.0565
	Tumor 20	13.456	23.12	51.9115	83.106	85.6745				Each tumor represents an individual biological replicate.					Tumor 20	28.88	31.1805	34.2225	34.983	62.208
										These data represent two pooled independent experiments.

## Sheet: Fig. 2G
Figure 2G
					IFN+ TRP2 H-2Kb+ (% of CD8+):
		NC	NC + ICB	WD	WD + ICB	WD → NC	WD → NC + ICB
	Mouse 1	27.53	74.8	34.9	17.72	23.01	28.2
	Mouse 2	44.2	36.09	17.75	20.7	33	42.2
	Mouse 3	33.7	57	19.19	21.74	44.5	23.5
	Mouse 4	33.1	52.6	15.48	18.79	15.03	56.8
	Mouse 5	45.6	49.6	13.26	12.75	6.72	40.1
	Mouse 6	28	33.5	19.25	21.03	43	79.9
	Mouse 7	35.4	59.2	22.9	26.95	51.9	39.1
	Mouse 8	17.78	49.3		18.05	24	24.4
	Mouse 9	33.9	45.2			31.9	59.6
	Mouse 10	51.5	32.5			45.9	62
					Gzmb+ Perforin+ (% of TRP2 H-2Kb+):
		NC	NC + ICB	WD	WD + ICB	WD → NC	WD → NC + ICB
	Mouse 1	13.6	69.5	30.9	15.4	20.3	36.8
	Mouse 2	20.8	15.8	5.18	14	9.19	42.6
	Mouse 3	8.7	41	12.3	14.9	32.8	22.4
	Mouse 4	24.3	30.1	7.64	4.02	7.24	50.4
	Mouse 5	36.2	41.6	3.11	8.46	2.9	31.3
	Mouse 6	55.9	59.4	19	32	57.7	64.5
	Mouse 7	53.7	77.8	13.6	20.3	44.4	68.7
	Mouse 8	42	28.7		18.8	10.3	28.4
	Mouse 9	51.6	53.8			36.4	51.1
	Mouse 10	29.3	29			48.5	42.7
					Each mouse represents an individual biological replicate.
					These data represent two pooled independent experiments.

## Sheet: Fig. 3B
Figure 3B
					NC body mass (grams)									WD + Sema body mass (grams)
	Weeks:	16	17	18	19	20	21	22		Weeks:	16	17	18	19	20	21	22
	Mouse 1	31.9	32.4	32.1	31.5	31.8	32.3	32.6		Mouse 1	39.5	36.8	36.4	35.5	34.8	35.1	34.4
	Mouse 2	34.9	33.9	34.3	34.8	34.1	34	34.1		Mouse 2	29.9	27.8	27.5	29	27.2	27.7	28.1
	Mouse 3	40.3	39	39.8	39.8	38.9	39.7	40.3		Mouse 3	38.2	36.5	36.4	36	35.1	36.5	35.1
	Mouse 4	35.9	35.3	35.6	35.4	34.7	34.7	35.4		Mouse 4	38.8	35.4	35.4	34.5	34.1	35.5	34.9
	Mouse 5	36	36	36.3	36.9	37	37.8	38.1		Mouse 5	30.8	30.6	31	31.6	30.4	30	30.5
	Mouse 6	30	31.1	30.5	30.8	30.8	31.4	32.1		Mouse 6	33.4	33.7	33.8	34.2	34	34.9	34
	Mouse 7	32.5	33.3	33.6	33.7	33	32.7	33.7		Mouse 7	35.8	34.4	33.9	35.1	34.2	34.6	34.4
	Mouse 8	33.3	33.6	33.7	34.1	33.6	34.1	34.6		Mouse 8	32.2	30.2	30	30.2	29.8	30.2	29.7
	Mouse 9	30	31.8	31.2	31	30.5	31	31.7		Mouse 9	33.9	31.9	31.7	32.4	31.6	31.8	30.9
	Mouse 10	31.6	32.5	31.8	32.1	31.5	32	32.3		Mouse 10	35.2	34	32.5	33.1	32.8	32.3	31.5
										Mouse 11	37.6	36.2	36.6	37.2	36.5	36.7	35.9
					WD body mass (grams)					Mouse 12	39.1	36.9	36.5	36.3	35.4	35.8	35.2
	Weeks:	16	17	18	19	20	21	22		Mouse 13	37.5	34.9	35.1	35.2	35.4	35.4	34.7
	Mouse 1	40	38.9	39.8	40.1	40.8	40.7	41.3		Mouse 14	38.9	35.7	36.3	35.2	35.1	35	35.2
	Mouse 2	40.9	41.4	41.8	42.5	42	41.6	42.8		Mouse 15	36.5	34.8	34.7	33.1	32.2	32.5	31.5
	Mouse 3	39.2	37	37.8	37.3	37.6	37.4	38		Mouse 16	32.4	32.1	31.8	32.3	36.3	31.7	31.1
	Mouse 4	39.3	38.5	38.3	37.9	38.2	37.8	38.1		Mouse 17	35.3	32	32	32.4	35.2	32	31.2
	Mouse 5	35.2	35.2	35.8	36.1	36.6	36	36.5		Mouse 18	36.3	33.6	33.4	34.6	33.4	32.8	33.3
	Mouse 6	35.2	35.6	35.5	36.5	36.3	36.4	37.3		Mouse 19	35.8	32.7	31.7	33.1	38.4	31.7	30.7
	Mouse 7	32.8	34.1	34.9	34.8	35.2	35.9	37.3		Mouse 20	37.2	35.6	35.1	36.4	32	35.6	35
	Mouse 8	32.1	32.7	33.5	34.3	33.4	33.4	34.1
	Mouse 9	37.2	37.6	38	38.7	38.4	39	40
	Mouse 10	31	32	32.5	32.3	32	35.6	33.1
									Each mouse represents an individual biological replicate.
									These data represent one representative experiment.

## Sheet: Fig. 3C
Figure 3C
		NC % fat mass	WD % fat mass	WD + Sema % fat mass			NC % lean mass	WD % lean mass	WD + Sema % lean mass
	Mouse 1	24.6201	29.8544	24.0688		Mouse 1	54.4073	51.4563	48.4241
	Mouse 2	13.9683	27.5	24.7024		Mouse 2	58.7302	52.75	51.1905
	Mouse 3	25.1479	25.2841	21.148		Mouse 3	53.8462	54.2614	53.7764
	Mouse 4	17.4194	28.6863	20		Mouse 4	53.871	51.2064	55.6667
	Mouse 5	13.9241	30.7487	24.9231		Mouse 5	57.9114	51.0695	52.9231
	Mouse 6	23.6422	32.1622	21.6463		Mouse 6	52.3962	47.8378	53.9634
	Mouse 7	31.4861	26.5625	21.4521		Mouse 7	49.8741	50.625	51.4851
	Mouse 8	22.8883	29.3151	21.7993		Mouse 8	53.1335	50.411	52.2491
	Mouse 9	26.5306	26.8072	20.5387		Mouse 9	51.0204	51.2048	53.1987
	Mouse 10	22.1557	31.9588	23.9617		Mouse 10	52.994	49.7423	53.0351
	Mouse 11			21.3622		Mouse 11			53.2508
	Mouse 12			21.0366		Mouse 12			53.3537
	Mouse 13			17.8694		Mouse 13			56.3574
	Mouse 14			19.2308		Mouse 14			55.9441
	Mouse 15			19.1638		Mouse 15			54.7038
	Mouse 16			25.3776		Mouse 16			50.7553
	Mouse 17			15.8273		Mouse 17			56.8345
	Mouse 18			15		Mouse 18			55.3333
	Mouse 19			23.125		Mouse 19			51.875
	Mouse 20			23.4234		Mouse 20			53.1532
					Each mouse represents an individual biological replicate.
					These data represent one representative experiment.

## Sheet: Fig. 3E
Figure 3E
		NC ALT (mg/dL)	WD ALT (mg/dL)	WD + Sema ALT (mg/dL)			NC AST (mg/dL)	WD AST (mg/dL)	WD + Sema AST (mg/dL)			NC cholesterol (mg/dL)	WD cholesterol (mg/dL)	WD + Sema cholesterol (mg/dL)
	Mouse 1	26.5	440.1	138.9		Mouse 1	38	227.5	112		Mouse 1	116	298	215
	Mouse 2	36.6	136.1	164		Mouse 2	72	150.4	134.2		Mouse 2	96	243	232
	Mouse 3	31.7	152.7	632.2		Mouse 3	77.8	93.7	429.8		Mouse 3	98	200	246
	Mouse 4	29	228.5	157.4		Mouse 4	41.9	113.8	147		Mouse 4	99	319	184
	Mouse 5	27.9	402.2	75.9		Mouse 5	48.4	195.2	84		Mouse 5	97	381	207
	Mouse 6	31.2	276	75.7		Mouse 6	36.6	131	75.1		Mouse 6	116	228	181
	Mouse 7	54	237.2	122.3		Mouse 7	90	153.2	98		Mouse 7	92	232	236
	Mouse 8	41.4	419.4	122.2		Mouse 8	62.6	200.4	102.7		Mouse 8	106	280	238
	Mouse 9	72.4	235.6	101		Mouse 9	96.8	123.4	89.5		Mouse 9	98	222	220
	Mouse 10	75.4	154.6	64.5		Mouse 10	76.6	108.2	69.6		Mouse 10	110	246	248
	Mouse 11			81.3		Mouse 11			83.9		Mouse 11			213
	Mouse 12			268.8		Mouse 12			238.2		Mouse 12			300
	Mouse 13			102.8		Mouse 13			86.2		Mouse 13			252
	Mouse 14			100.2		Mouse 14			92.2		Mouse 14			218
	Mouse 15			71		Mouse 15			88.9		Mouse 15			186
	Mouse 16			56.3		Mouse 16			63.1		Mouse 16			197
	Mouse 17			47.6		Mouse 17			67.1		Mouse 17			181
	Mouse 18			178		Mouse 18			209		Mouse 18			304
	Mouse 19			131.2		Mouse 19			275.7		Mouse 19			193
	Mouse 20			126.4		Mouse 20			285.4		Mouse 20			118
	Mouse 21			132.4		Mouse 21			137.2		Mouse 21			204
	Mouse 22			165.3		Mouse 22			130.7		Mouse 22			180
	Mouse 23			213.2		Mouse 23			339.6		Mouse 23			190
	Mouse 24			53		Mouse 24			64		Mouse 24			174
	Mouse 25			56.4		Mouse 25			68.4		Mouse 25			148
	Mouse 26			67.6		Mouse 26			90.6		Mouse 26			156
	Mouse 27			47.7		Mouse 27			69.2		Mouse 27			167
	Mouse 28			106.8		Mouse 28			95.5		Mouse 28			161
	Mouse 29			386.6		Mouse 29			308.8		Mouse 29			264
	Mouse 30			59.2		Mouse 30			74.4		Mouse 30			122
								Each mouse represents an individual biological replicate.
								These data represent two independent experiments.

[truncated: 32 more sheets: Fig. 3F, Fig. 3G, Fig. 3I, Fig. 4B, Fig. 4C, Fig. 4E, Fig. 5B, Fig. 5C, Fig. 6B, Fig. 6C, Fig. 6D, Fig. 6E, Sup. Fig. 1A, Sup. Fig. 1B, Sup. Fig. 3C, Sup. Fig. 3D, Sup. Fig. 3E, Sup. Fig. 3F, Sup. Fig. 4A, Sup. Fig. 4B …]
